# Supplementary material for: Biochemical and Functional Profiling of Thioredoxin-Dependent Cytosolic GPX-like Proteins in Euglena gracilis
Source: Biomolecules. 2024 Jun 27;14(7):765. doi: 10.3390/biom14070765 (PMC11275057; doi:10.3390/biom14070765)
Supplement: Supplementary file 1 [file biomolecules-14-00765-s001.zip]

Archive with 1 entries (1 files):
- biomolecules-3037571-supplementary.docx
